# Supplementary material for: New Benzimidazoles Targeting Breast Cancer: Synthesis, Pin1 Inhibition, 2D NMR Binding, and Computational Studies
Source: Molecules. 2022 Aug 17;27(16):5245. doi: 10.3390/molecules27165245 (PMC9414874; doi:10.3390/molecules27165245)
Supplement: Supplementary file 1 [file molecules-27-05245-s001.zip]

Archive with 1 entries (1 files):
- molecules-1787834-supplementary.pdf
